# Supplementary material for: Enantioselective Total Synthesis of Daedaleanol B from (+)-Sclareolide
Source: Molecules. 2026 Jan 4;31(1):185. doi: 10.3390/molecules31010185 (PMC12787746; doi:10.3390/molecules31010185)
Supplement: Supplementary file 1 [file molecules-31-00185-s001.zip]

Archive with 1 entries (1 files):
- molecules-4083301-supplementary.pdf
